# Supplementary material for: Validation Study of a New Random-Access Chemiluminescence Immunoassay Analyzer i-TRACK10® to Monitor Infliximab and Adalimumab Serum trough Levels and Anti-Drug Antibodies
Source: Int J Mol Sci. 2022 Aug 24;23(17):9561. doi: 10.3390/ijms23179561 (PMC9455629; doi:10.3390/ijms23179561)
Supplement: Supplementary file 1 [file ijms-23-09561-s001.zip]

Archive with 1 entries (1 files):
- ijms-1848373-supplementary.pdf
